# Supplementary material for: Antimicrobial Activity and Potential of Olive Leaf Extract as a Topical Agent to Combat Staphylococcus aureus and MRSA Strains: An In Vitro Evaluation
Source: Pharmaceuticals (Basel). 2025 Sep 11;18(9):1358. doi: 10.3390/ph18091358 (PMC12472457; doi:10.3390/ph18091358)
Supplement: Supplementary file 1 [file pharmaceuticals-18-01358-s001.zip]

Archive with 2 entries (2 files):
- Supplementary_files/Table_S1_clinical strains characterisation.xlsx
- Supplementary_files/Table_S2_phenolic profile of OLE.xlsx
