# Supplementary material for: Antimicrobial Activity and Potential of Olive Leaf Extract as a Topical Agent to Combat Staphylococcus aureus and MRSA Strains: An In Vitro Evaluation
Source: Pharmaceuticals (Basel). 2025 Sep 11;18(9):1358. doi: 10.3390/ph18091358 (PMC12472457; doi:10.3390/ph18091358)
Supplement: Supplementary file 1 [file pharmaceuticals-18-01358-s001.zip › Supplementary_files/Table_S1_clinical strains characterisation.xlsx]

## Sheet: Table_1S
							Fucidane	Aminoglycosides	Aminoglycosides	Aminoglycosides	Penicillins	Penicillins	Penicillins	Penicillins	Cephalosporins	Cephalosporins	Cephalosporins	Fluoroquinolones	Fluoroquinolones	Fluoroquinolones	Macrolides, lincosamides and streptogramins	Macrolides, lincosamides and streptogramins	Macrolides, lincosamides and streptogramins	Oxazolidinones	Tetracyclines	Tetracyclines	Phenicols	Lipopeptides	Phosphonic acids			Ansamycins	Folate pathway inhibitors	Glycopeptides and lipoglycopeptides	Glycopeptides and lipoglycopeptides				Olive leaf extract (OLE)	Olive leaf extract (OLE)	Olive leaf extract (OLE)	Olive leaf extract (OLE)
ID	strain	Range of age	Type of sample	Location	Associated pathology	Associated pathology grouped	Fusidic acid	Amikacin	Gentamicin	Tobramycin	Ampicillin	Amoxicillin/clavulanic acid	Oxacillin	Penicillin	Cefdinir	Cefoxitin	Ceftaroline	Ciprofloxacin	Levofloxacin	Moxifloxacin	Clindamycin	Erythromycin	Quinupristin-dalfopristin	Linezolid	Minocycline	Tetracycline	Chloramphenicol	Daptomycin	Fosfomycin	Mupirocin	Pristinamicina	Rifampicin	Trimethoprim-sulfamethoxazole	Teicoplanin	Vancomycin	Number of R	NºR grouped	Amount of antibiotics tested	OLE 25%	OLE 12.5%	OLE 6.25%	OLE 3.125%
S.aureus_001	MSSA	19-65	Surgical wound	Toenail	Surgery	Surgical procedure		S	S	S	S	S	S	S	S		S	I	I		S	S	S	S	S	S	S	S	S	S	S	S	S	S	S	0	0-5	26	S	S	S	R
S.aureus_002	MSSA	0-18	Skin lesion	Head	Impetigo	Skin infection with dermatological disease		S	S	R	R	S	S	R	S		S	I	I		S	S	S	S	S	S	S	S	S	R	S	S	S	S	S	4	0-5	26	S	S	S	R
S.aureus_003	MSSA	19-65	Skin lesion	Head	Skin infection	Skin infection w/o dermatological factors	S		S				S			S		I			R	R		S		S				S		S	S			2	0-5	12	S	S	S	R
S.aureus_004	MSSA	>65	Surgical wound	Head	Catheter	Surgical procedure		S	S	S	S	S	S	S	S		S	I	I		S	S	S	S	S	S	S	S	S	S	S	S	S	S	S	0	0-5	26	S	S	S	R
S.aureus_005	MSSA	19-65	Surgical wound	Hand	Traumatism	Skin infection w/o dermatological factors		S	S	S	R	S	S	R	S		S	I	I		S	S	S	S	S	S	S	S	S	S	S	S	S	S	S	2	0-5	26	S	S	S	R
S.aureus_006	MSSA	19-65	Surgical wound	Head	Basal cell carcinoma	Immunosuppression		S	S	S	R	S	S	R	S		S	I	I		S	S	S	S	S	R	S	S	S	S	S	S	S	S	S	3	0-5	26	S	S	S	R
S.aureus_007	MSSA	>65	Ulcer	Foot	Vascular disease	Vascular disease		S	S	S	R	S	S	R	S		S	I	I		R	R	S	S	S	S	S	S	S	S	S	S	S	S	S	4	0-5	26	S	S	S	R
S.aureus_008	MRSA	19-65	Pressure ulcer	Trunk	Immovilization	Immovilization (Pressure ulcer)		S	S	S	R	R	R	R	R		S	R	R	R	R	R	S	S	S	S	S	S	S	R	S	S	S	S	S	11	11-15	27	S	S	S	S
S.aureus_009	MSSA	>65	Surgical wound	Hand	Amputation	Surgical procedure		S	S	S	R	S	S	R	S		S	R	R	R	S	S	S	S	S	S	S	S	S	S	S	S	S	S	S	5	0-5	27	S	S	S	R
S.aureus_010	MSSA	>65	Ulcer	Foot	Vascular disease	Vascular disease		S	S	S	R	S	S	R	S		S	R	R	R	S	S	S	S	S	S	S	S	S	S	S	S	S	S	S	5	0-5	27	S	S	S	R
S.aureus_011	MSSA	>65	Abscess	Arm	Catheter	Surgical procedure		S	S	S	R	S	S	R	S		S	I	I		S	S	S	S	S	S	S	S	S	S	S	S	S	S	S	2	0-5	26	S	S	S	R
S.aureus_012	MSSA	19-65	Abscess	Trunk	Skin infection	Skin infection w/o dermatological factors		S	S	S	R	S	S	R	S		S	I	R		S	S	S	S	S	R	S	S	S	S	S	S	S	S	S	4	0-5	26	S	S	S	R
S.aureus_013	MSSA	0-18	Skin lesion	Leg	Epidermolysis Bullosa	Skin infection with dermatological disease		S	S	S	R	S	S	R	S		S	I	I		S	R	S	S	S	R	S	S	S	S	S	S	S	S	S	4	0-5	26	S	S	S	R
S.aureus_014	MRSA	>65	Surgical wound	Arm	Amputation	Surgical procedure		S	S	S	R	R	R	R	R		S	R	R	R	S	R	S	S	S	S	S	S	S	S	S	S	S	S	S	9	6-10	27	S	S	S	R
S.aureus_015	MSSA	>65	Surgical wound	Trunk	Surgery	Surgical procedure		S	S	S	S	S	S	S	S		S	R	R		S	S	S	S	S	S	S	S	S	S	S	S	S	S	S	2	0-5	26	S	S	S	R
S.aureus_016	MRSA	19-65	Skin lesion	Toenail	Skin infection	Skin infection w/o dermatological factors	S		R				R			R		R			R	R		S		R				S		S	S			7	6-10	12	S	S	S	R
S.aureus_017	MRSA	19-65	Skin lesion	Toenail	Skin infection	Skin infection w/o dermatological factors	S		S				R			R		I			S	S		S		S				S		S	S			2	0-5	12	S	S	S	R
S.aureus_018	MSSA	19-65	Skin lesion	Leg	Wound infection	Skin infection w/o dermatological factors	S	S	S	S	R	S	S	R	S		S	I	I		S	S	S	S	S	S	S	S	S	S	S	S	S	S	S	2	0-5	27	S	S	S	R
S.aureus_019	MSSA	19-65	Abscess	Leg	Skin infection	Skin infection w/o dermatological factors	S	S	S	S	R	S	S	R	S		S	I	I		S	S	S	S	S	S	S	S	S	S	S	S	S	S	S	2	0-5	27	S	S	S	R
S.aureus_020	MSSA	>65	Abscess	Arm	Wound infection	Skin infection w/o dermatological factors		S	S	S	R	S	S	R	S		S	I	I		S	S	S	S	S	S	S	S	S	S	S	S	S	S	S	2	0-5	26	S	S	S	R
S.aureus_021	MSSA	19-65	Skin lesion	Head	Impetigo	Skin infection with dermatological disease		S	S	S	R	S	S	R	S		S	I	I		S	S	S	S	S	S	S	S	S	S	S	S	S	S	S	2	0-5	26	S	S	S	R
S.aureus_022	MSSA	19-65	Skin lesion	Head	Impetigo	Skin infection with dermatological disease		S	S	R	R	S	S	R	S		S	I	I		S	S	S	S	S	S	S	S	S	R	S	S	S	S	S	4	0-5	26	S	S	S	R
S.aureus_023	MSSA	19-65	Skin lesion	Arm	Psoriasis	Skin infection with dermatological disease		S	S	S	R	S	S	R	S		S	I	I		S	S	S	S	S	S	S	S	S	S	S	S	S	S	S	2	0-5	26	S	S	S	R
S.aureus_024	MSSA	19-65	Skin lesion	Arm	Psoriasis	Skin infection with dermatological disease		R	R	R	R	S	S	R	S		S	I	I		S	S	S	S	S	S	S	S	S	S	S	S	S	S	S	5	0-5	26	S	S	S	R
S.aureus_025	MSSA	19-65	Pressure ulcer	Foot	Immovilization	Immovilization (Pressure ulcer)		S	S	S	R	S	S	R	S		S	R	R	R	S	R	S	S	S	S	S	S	S	S	S	S	S	S	S	6	6-10	27	S	S	S	S
S.aureus_026	MRSA	19-65	Pressure ulcer	Trunk	Immovilization	Immovilization (Pressure ulcer)	R	R	R	R	R	R	R	R	R		S	R	R	R	S	R	S	S	S	S	S	S	S	R	S	S	S	S	S	14	11-15	28	S	S	S	R
S.aureus_027	MSSA	19-65	Surgical wound	Trunk	Surgery	Surgical procedure		S	S	S	R	S	S	R	S		S	I	I		R	R	S	S	S	S	S	S	S	S	S	S	S	S	S	4	0-5	26	S	S	S	S
S.aureus_028	MSSA	19-65	Pressure ulcer	Trunk	Immovilization	Immovilization (Pressure ulcer)		S	S	S	R	S	S	R	S		S	I	I		S	S	S	S	S	S	S	S	S	S	S	S	S	S	S	2	0-5	26	S	S	S	R
S.aureus_029	MSSA	0-18	Skin lesion	Leg	Epidermolysis Bullosa	Skin infection with dermatological disease		S	S	S	R	S	S	R	S		S	I	I		S	S	S	S	S	S	S	S	S	S	S	S	S	S	S	2	0-5	26	S	S	S	R
S.aureus_030	MSSA	19-65	Skin lesion	Foot	Skin infection	Skin infection w/o dermatological factors	S		S				S			S		I			S	S		S		S				S		S	S			0	0-5	12	S	S	S	R
S.aureus_031	MSSA	>65	Ulcer	Leg	Wound infection	Skin infection w/o dermatological factors		S	S	S	S	S	S	S	S		S	I	I		S	S	S	S	S	S	S	S	S	S	S	S	S	S	S	0	0-5	26	S	S	S	R
S.aureus_032	MRSA	>65	Skin lesion	Hand	Vascular disease	Vascular disease	R	R	S	R	R	R	R	R	R		S	R	R	R	R	R	S	S	S	S	S	S	R	R	S	S	S	S	S	15	11-15	28	S	S	S	S
S.aureus_033	MSSA	19-65	Surgical wound	Trunk	Surgery	Surgical procedure		S	S	S	R	S	S	R	S		S	I	I		S	S	S	S	S	S	S	S	S	S	S	S	S	S	S	2	0-5	26	S	S	S	R
S.aureus_034	MRSA	19-65	Surgical wound	Trunk	Surgery	Surgical procedure		R	R	R	R	R	R	R	R		S	R	R	R	S	S	S	S	S	S	S	S	S	R	S	S	S	S	S	12	11-15	27	S	S	S	R
S.aureus_035	MRSA	19-65	Skin lesion	Arm	Burn	Skin infection w/o dermatological factors		S	S	S	R	R	R	R	R		S	I	I		R	R	S	S	S	R	S	S	S	S	S	S	S	S	S	8	6-10	26	S	S	S	R
S.aureus_036	MSSA	>65	Skin lesion	Foot	Traumatism	Skin infection w/o dermatological factors		S	S	S	S	S	S	S	S		S	I	I		S	S	S	S	S	S	S	S	S	S	S	S	S	S	S	0	0-5	26	S	S	S	R
S.aureus_037	MSSA	>65	Ulcer	Foot	Vascular disease	Vascular disease		R	R	R	S	S	S	S	S		S	I	I		S	S	S	S	S	S	S	S	S	S	S	S	S	S	S	3	0-5	26	S	S	S	R
S.aureus_038	MSSA	>65	Surgical wound	Trunk	Surgery	Surgical procedure		S	S	S	R	S	S	R	S		S	I	I		S	S	S	S	S	S	S	S	S	S	S	S	S	S	S	2	0-5	26	S	S	S	R
S.aureus_039	MSSA	>65	Ulcer	Foot	Diabetic foot	Diabetic foot		S	S	S	R	S	S	R	S		S	I	I		R	R	S	S	S	S	S	S	S	S	S	S	S	S	S	4	0-5	26	S	S	S	R
S.aureus_040	MSSA	0-18	Skin lesion	Trunk	Impetigo	Skin infection with dermatological disease	R	S	S	S	R	S	S	R	S	S	S	I	I		S	S	S	S	S	S	S	S	S	S	S	S	S	S	S	3	0-5	28	S	S	S	R
S.aureus_041	MSSA	>65	Surgical wound	Trunk	Surgery	Surgical procedure		S	S	S	R	S	S	R	S		S	I	I		S	S	S	S	S	S	S	S	S	S	S	S	S	S	S	2	0-5	26	S	S	S	R
S.aureus_042	MSSA	>65	Abscess	Leg	Lymphocele	Vascular disease		S	S	S	S	S	S	S	S		S	I	I		R	R	S	S	S	S	S	S	S	S	S	S	S	S	S	2	0-5	26	S	S	S	R
S.aureus_043	MRSA	>65	Pressure ulcer	Trunk	Immovilization	Immovilization (Pressure ulcer)	R	R	R	R	R	R	R	R	R		S	R	R	R	S	R	S	S	S	S	S	S	S	S	S	S	S	S	S	13	11-15	28	S	S	S	R
S.aureus_044	MSSA	>65	Abscess	Leg	Prostheses	Surgical procedure		S	S	S	S	S	S	S	S		S	I	I		R	R	S	S	S	S	S	S	S	S	S	S	S	S	S	2	0-5	26	S	S	S	R
S.aureus_045	MSSA	19-65	Abscess	Head	Skin infection	Skin infection w/o dermatological factors	R	S	S	R	R	S	S	R	S		S	R	I		R	R	S	S	S	R	S	S	S	R	S	S	S	S	S	9	6-10	27	S	S	S	R
S.aureus_046	MSSA	0-18	Skin lesion	Arm	Skin infection	Skin infection w/o dermatological factors	S		S				S			S		I			S	S		S		S				S		S	S			0	0-5	12	S	S	S	R
S.aureus_047	MSSA	>65	Ulcer	Foot	Vascular disease	Vascular disease		S	S	S	R	S	S	R	S		S	R	R	R	S	R	S	S	S	S	S	S	S	S	S	S	S	S	S	6	6-10	27	S	S	S	R
S.aureus_048	MSSA	19-65	Ulcer	Leg	Lymphedema	Vascular disease		S	S	S	R	S	S	R	S		S	R	R	R	S	S	S	S	S	S	S	S	S	S	S	S	S	S	S	5	0-5	27	S	S	S	R
S.aureus_049	MRSA	0-18	Abscess	Leg	Wound infection	Skin infection w/o dermatological factors	S	R	S	S	R	R	R	R	R		S	R	R	R	S	R	S	S	S	S	S	S	S	R	S	S	S	S	S	11	11-15	28	S	S	S	R
S.aureus_050	MRSA	0-18	Skin lesion	Head	Impetigo	Skin infection with dermatological disease	R		S				R					R			S	S		S		R				S		S	S			4	0-5	11	S	S	S	R
S.aureus_051	MSSA	0-18	Skin lesion	Head	Impetigo	Skin infection with dermatological disease	S	S	S	R	R	S	S	R	S		S	I	I		S	S	S	S	S	S	S	S	S	R	S	S	S	S	S	4	0-5	27	S	S	S	R
S.aureus_052	MSSA	>65	Surgical wound	Trunk	Surgery	Surgical procedure		S	S	S	S	S	S	S	S		S	I	I		S	S	S	S	S	S	S	S	S	S	S	S	S	S	S	0	0-5	26	S	S	S	R
S.aureus_053	MSSA	19-65	Skin lesion	Leg	Skin infection	Skin infection w/o dermatological factors	R	S	S	S	R	S	S	R	S		S	I	I		R	R	S	S	S	S	S	S	S	R	S	S	S	S	S	6	6-10	27	S	S	S	R
S.aureus_054	MSSA	>65	Ulcer	Leg	Vascular disease	Vascular disease		S	S	S	R	S	S	R	S		S	I	I		R	R	S	S	S	S	S	S	S	S	S	S	S	S	S	4	0-5	26	S	S	S	R
S.aureus_055	MSSA	>65	Ulcer	Foot	Vascular disease	Vascular disease		S	S	S	R	S	S	R	S		S	I	I		R	R	S	S	S	S	S	S	S	S	S	S	S	S	S	4	0-5	26	S	S	S	R
S.aureus_056	MSSA	19-65	Skin lesion	Head	Skin infection	Skin infection w/o dermatological factors	S	S	S	S	R	S	S	R	S		S	I	I		R	R	S	S	S	S	S	S	S	S	S	S	S	S	S	4	0-5	27	S	S	S	R
S.aureus_057	MSSA	0-18	Skin lesion	Toenail	Wound infection	Skin infection w/o dermatological factors		S	S	S	R	S	S	R	S		S	I	I		S	S	S	S	S	S	S	S	S	S	S	S	S	S	S	2	0-5	26	S	S	S	R
S.aureus_058	MSSA	19-65	Surgical wound	Trunk	Surgery	Surgical procedure		S	S	S	R	S	S	R	S		S	I	I		S	S	S	S	S	S	S	S	S	S	S	S	S	S	S	2	0-5	26	S	S	S	R
S.aureus_059	MRSA	>65	Ulcer	Leg	Vascular disease	Vascular disease		R	R	R	R	R	R	R	R		S	R	R	R	S	R	S	S	S	S	S	S	S	R	S	S	S	S	S	13	11-15	27	S	S	S	R
S.aureus_060	MSSA	>65	Surgical wound	Trunk	Surgery	Surgical procedure		S	S	S	R	S	S	R	S		S	I	I		S	S	S	S	S	S	S	S	S	S	S	S	S	S	S	2	0-5	26	S	S	S	R
S.aureus_061	MSSA	19-65	Surgical wound	Head	Catheter	Surgical procedure	S	S	S	S	R	S	S	R	S		S	I	I		R	R	S	S	S	S	S	S	S	S	S	S	S	S	S	4	0-5	27	S	S	S	R
S.aureus_062	MSSA	19-65	Skin lesion	Foot	Traumatism	Skin infection w/o dermatological factors		S	S	S	R	S	S	R	S		S	I	I		S	S	S	S	S	S	S	S	S	S	S	S	S	S	S	2	0-5	26	S	S	S	R
S.aureus_063	MSSA	>65	Skin lesion	Head	Skin infection	Skin infection w/o dermatological factors		S	S	S	R	S	S	R	S		S	I	I		R	R	S	S	S	S	S	S	S	S	S	S	S	S	S	4	0-5	26	S	S	S	R
S.aureus_064	MRSA	19-65	Skin lesion	Foot	Elephantiasis	Vascular disease		S	S	S	R	R	R	R	R		S	R	R	R	S	S	S	S	S	S	S	S	S	S	S	S	S	S	S	8	6-10	27	S	S	S	R
S.aureus_065	MSSA	19-65	Skin lesion	Foot	Skin infection	Skin infection w/o dermatological factors		S	S	S	R	S	S	R	S		S	I	I		S	S	S	S	S	S	S	S	S	S	S	S	S	S	S	2	0-5	26	S	S	S	R
S.aureus_066	MSSA	19-65	Skin lesion	Leg	Wound infection	Skin infection w/o dermatological factors		S	S	S	R	S	S	R	S		S	I	I		S	S	S	S	S	S	S	S	S	S	S	S	S	S	S	2	0-5	26	S	S	S	R
S.aureus_067	MSSA	0-18	Surgical wound	Trunk	Surgery	Surgical procedure	S	S	S	S	R	S	S	R	S		S	I	I		S	S	S	S	S	S	S	S	S	S	S	S	S	S	S	2	0-5	27	S	S	S	R
S.aureus_068	MRSA	19-65	Skin lesion	Foot	Skin infection	Skin infection w/o dermatological factors	R		S				R					I			R			S		S				S		S	S			3	0-5	10	S	S	S	R
S.aureus_069	MRSA	>65	Surgical wound	Head	Basal cell carcinoma	Immunosuppression		R	S	R	R	R	R	R	R		S	R	R	R	S	R	S	S	S	S	S	S	S	S	S	S	S	S	S	11	11-15	27	S	S	S	R
S.aureus_070	MSSA	0-18	Skin lesion	Arm	Impetigo	Skin infection with dermatological disease	R	S	S	R	R	S	S	R	S	S	S	I	I		S	S	S	S	S	S	S	S		R	S	S	S	S	S	5	0-5	27	S	S	S	R
S.aureus_071	MSSA	19-65	Surgical wound	Leg	Surgery	Surgical procedure		S	S	S	R	S	S	R	S		S	I	I		R	R	S	S	S	S	R	S	S	S	S	S	S	S	S	5	0-5	26	S	S	S	S
S.aureus_072	MSSA	>65	Ulcer	Leg	Vascular disease	Vascular disease		S	S	S	S	S	S	S	S		S	I	I		S	S	S	S	S	S	S	S	S	S	S	S	S	S	S	0	0-5	26	S	S	S	R
S.aureus_073	MSSA	>65	Ulcer	Leg	Vascular disease	Vascular disease		S	S	R	R	S	S	R	S		S	I	I		S	S	S	S	S	S	S	S	S	R	S	S	S	S	S	4	0-5	26	S	S	S	R
S.aureus_074	MRSA	>65	Skin lesion	Head	Angiosarcoma	Immunosuppression		S	S	S	R	R	R	R	R		S	R	R	R	R	R	S	S	S	S	S	S	S	R	S	S	S	S	S	11	11-15	27	S	S	S	R
S.aureus_075	MSSA	>65	Skin lesion	Foot	Wound infection	Skin infection w/o dermatological factors		S	S	S	R	S	S	R	S		S	I	I		S	S	S	S	S	S	S	S	S	S	S	S	S	S	S	2	0-5	26	S	S	S	R
S.aureus_076	MSSA	19-65	Skin lesion	Head	Impetigo	Skin infection with dermatological disease		S	S	S	R	S	S	R	S		S	I	I		S	S	S	S	S	S	S	S	S	S	S	S	S	S	S	2	0-5	26	S	S	S	R
S.aureus_077	MSSA	>65	Surgical wound	Trunk	Surgery	Surgical procedure		S	S	S	S	S	S	S	S		S	I	I		S	S	S	S	S	S	S	S	S	S	S	S	S	S	S	0	0-5	26	S	S	S	R
S.aureus_078	MSSA	19-65	Ulcer	Foot	Diabetic foot	Diabetic foot		S	S	S	S	S	S	S	S		S	I	I		R	R	S	S	S	S	S	S	S	S	S	S	S	S	S	2	0-5	26	S	S	S	R
S.aureus_079	MSSA	>65	Surgical wound	Head	Basal cell carcinoma	Immunosuppression		S	S	S	R	S	S	R	S		S	I	I		R	R	S	S	S	S	S	S	S	S	S	S	S	S	S	4	0-5	26	S	S	S	R
S.aureus_080	MSSA	0-18	Skin lesion	Leg	Impetigo	Skin infection with dermatological disease		S	S	R	R	S	S	R	S		S	I	I		S	S	S	S	S	S	S	S	S	R	S	S	S	S	S	4	0-5	26	S	S	S	R
S.aureus_081	MSSA	0-18	Skin lesion	Trunk	Skin infection	Skin infection w/o dermatological factors		S	R	R	S	S	S	S	S		S	I	I		S	S	S	S	S	S	S	S	S	S	S	S	S	S	S	2	0-5	26	S	S	S	R
S.aureus_082	MSSA	19-65	Abscess	Foot	Diabetic foot	Diabetic foot		S	S	S	S	S	S	S	S		S	I	I		R	R	S	S	S	S	S	S	S	S	S	S	S	S	S	2	0-5	26	S	S	S	R
S.aureus_083	MSSA	19-65	Skin lesion	Arm	Burn	Skin infection w/o dermatological factors	S	S	S	S	R	S	S	R	S		S	R	R	R	S	S	S	S	S	S	S	S	S	S	S	S	S	S	S	5	0-5	28	S	S	S	R
S.aureus_084	MRSA	>65	Pressure ulcer	Trunk	Skin infection	Skin infection w/o dermatological factors		R	R	R	R	R	R	R	R		S	R	R	R	R	R	S	S	S	S	S	S	S	R	S	S	S	S	S	14	11-15	27	S	S	S	S
S.aureus_085	MSSA	19-65	Surgical wound	Trunk	Surgery	Surgical procedure		S	S	S	R	S	S	R	S		S	I	I		R	R	S	S	S	S	S	S	S	S	S	S	S	S	S	4	0-5	26	S	S	S	R
S.aureus_086	MRSA	>65	Ulcer	Leg	Vascular disease	Vascular disease		R	S	R	R	R	R	R	R		S	R	R	R	R	S	R	S	R	R	R	S	S	S	S	S	S	S	S	15	11-15	27	S	S	S	R
S.aureus_087	MSSA	>65	Skin lesion	Foot	Traumatism	Skin infection w/o dermatological factors		S	S	S	S	S	S	S	S		S	I	I		S	S	S	S	S	S	S	S	S	S	S	S	S	S	S	0	0-5	26	S	S	S	R
S.aureus_088	MSSA	>65	Ulcer	Foot	Diabetic foot	Diabetic foot		S	S	S	S	S	S	S	S		S	I	I		S	S	S	S	S	S	S	S	S	S	S	S	S	S	S	0	0-5	26	S	S	S	R
S.aureus_089	MSSA	0-18	Skin lesion	Foot	Impetigo	Skin infection with dermatological disease		S	S	S	S	S	S	S	S		S	I	I		R	R	S	S	S	S	S	S	S	S	S	S	S	S	S	2	0-5	26	S	S	S	R
S.aureus_090	MSSA	0-18	Skin lesion	Leg	Epidermolysis Bullosa	Skin infection with dermatological disease	S	S	S	S	R	S	S	R	S		S	I	I		S	S	S	S	S	S	S	S	S	S	S	S	S	S	S	2	0-5	27	S	S	S	S
S.aureus_091	MSSA	19-65	Skin lesion	Head	Herpes zoster	Skin infection with dermatological disease	S	S	S	S	S	S	S	S	S		S	R	R	R	S	S	S	S	S	S	S	S	S	S	S	S	S	S	S	3	0-5	28	S	S	S	R
S.aureus_092	MSSA	19-65	Skin lesion	Trunk	Insect sting	Skin infection w/o dermatological factors		S	S	S	R	S	S	R	S		S	I	I		R	R	S	S	S	S	S	S	S	S	S	S	S	S	S	4	0-5	26	S	S	S	R
S.aureus_093	MSSA	0-18	Skin lesion	Head	Impetigo	Skin infection with dermatological disease	S	S	S	R	R	S	S	R	S		S	I	I		S	S	S	S	S	S	S	S	S	R	S	S	S	S	S	4	0-5	27	S	S	S	R
S.aureus_094	MSSA	>65	Skin lesion	Leg	Skin infection	Skin infection w/o dermatological factors		S	S	S	R	S	S	R	S		S	I	I		R	R	S	S	S	S	S	S	S	S	S	S	S	S	S	4	0-5	26	S	S	S	R
S.aureus_095	MSSA	0-18	Abscess	Trunk	Omphalitis	Skin infection w/o dermatological factors		S	S	S	R	S	S	R	S		S	I	I		S	S	S	S	S	S	S	S	S	S	S	S	S	S	S	2	0-5	26	S	S	S	R
S.aureus_096	MSSA	0-18	Skin lesion	Leg	Impetigo	Skin infection with dermatological disease		S	S	S	R	S	S	R	S		S	I	I		S	S	S	S	S	S	S	S	S	S	S	S	S	S	S	2	0-5	26	S	S	S	R
S.aureus_097	MSSA	19-65	Skin lesion	Hand	Insect sting	Skin infection w/o dermatological factors	S	S	S	R	R	S	S	R	S		S	I	I		S	S	S	S	S	S	S	S	S	R	S	S	S	S	S	4	0-5	27	S	S	S	R
S.aureus_098	MRSA	0-18	Surgical wound	Hand	Knife cut	Skin infection w/o dermatological factors		S	S	S	R	R	R	R	R		S	I	I		S	S	S	S	S	S	S	S	S	S	S	S	S	S	S	5	0-5	26	S	S	S	R
S.aureus_099	MSSA	>65	Skin lesion	Leg	Wound infection	Skin infection w/o dermatological factors		S	S	S	R	S	S	R	S		S	I	I		S	S	S	S	S	S	S	S	S	S	S	S	S	S	S	2	0-5	26	S	S	S	R
S.aureus_100	MSSA	0-18	Surgical wound	Trunk	Surgery	Surgical procedure		S	S	S	R	S	S	R	S		S	R	I		S	S	S	S	S	S	S	S	S	S	S	S	S	S	S	3	0-5	26	S	S	S	R
S.aureus_101	MRSA	19-65	Surgical wound	Trunk	Surgery	Surgical procedure		R	S	R	R	R	R	R	R		S	R	R	R	S	R	S	S	S	S	S	S	S	S	S	S	S	S	S	11	11-15	27	S	S	S	R
S.aureus_102	MSSA	>65	Surgical wound	Leg	Surgery	Surgical procedure		S	S	S	R	S	S	R	S		S	I	I		S	S	S	S	S	S	S	S	S	S	S	S	S	S	S	2	0-5	26	S	S	S	R
S.aureus_103	MRSA	0-18	Abscess	Trunk	Insect sting	Skin infection w/o dermatological factors		R	R	R	R	R	R	R	R		S	I	I		R	R	S	S	S	S	S	S	S	S	S	S	S	S	S	10	6-10	26	S	S	S	R
S.aureus_104	MSSA	>65	Skin lesion	Leg	Amputation	Surgical procedure		S	S	S	R	S	S	R	S		S	I	I		R	R	S	S	S	S	S	S	S	S	S	S	S	S	S	4	0-5	26	S	S	S	R
S.aureus_105	MRSA	19-65	Ulcer	Foot	Diabetic foot	Diabetic foot	R	R	R	R	R	R	R	R	R		S	I	I		R	R	S	S	S	S	S	S	S	R	S	S	S	S	S	12	11-15	27	S	S	S	R
S.aureus_106	MSSA	19-65	Surgical wound	Trunk	Surgery	Surgical procedure		S	S	S	R	S	S	R	S		S	I	I		S	S	S	S	S	S	S	S	S	S	S	S	S	S	S	2	0-5	26	S	S	S	R
S.aureus_107	MSSA	0-18	Skin lesion	Head	Scalded skin syndrome	Skin infection with dermatological disease		R	S	R	R	S	S	R	S		S	I	I		S	S	S	S	S	S	S	S	S	R	S	S	S	S	S	5	0-5	26	S	S	S	R
S.aureus_108	MSSA	19-65	Surgical wound	Trunk	Surgery	Surgical procedure		S	S	R	R	S	S	R	S		S	I	I		R	R	S	S	S	S	S	S	S	S	S	S	S	S	S	5	0-5	26	S	S	S	R
S.aureus_109	MSSA	0-18	Skin lesion	Leg	Epidermolysis Bullosa	Skin infection with dermatological disease		S	S	S	R	S	S	R	S		S	I	I		S	S	S	S	S	S	S	S	S	S	S	S	S	S	S	2	0-5	26	S	S	S	R
S.aureus_110	MSSA	19-65	Surgical wound	Head	Catheter	Surgical procedure		S	R	R	R	S	S	R	S		S	I	I		S	S	S	S	S	S	S	S	S	S	S	S	S	S	S	4	0-5	26	S	S	S	R
S.aureus_111	MSSA	19-65	Abscess	Leg	Skin infection	Skin infection w/o dermatological factors		S	S	S	R	S	S	R	S		S	I	I		S	S	S	S	S	S	S	S	S	S	S	S	S	S	S	2	0-5	26	S	S	S	R
S.aureus_112	MSSA	19-65	Skin lesion	Head	Skin infection	Skin infection w/o dermatological factors		S	S	S	R	S	S	R	S		S	I	I		S	S	S	S	S	S	S	S	S	S	S	S	S	S	S	2	0-5	26	S	S	S	R
S.aureus_113	MSSA	19-65	Ulcer	Foot	Diabetic foot	Diabetic foot		S	R	R	R	S	S	R	S		S	I	I		R	R	S	S	S	S	S	S	S	S	S	S	S	S	S	6	6-10	26	S	S	S	R
S.aureus_114	MSSA	>65	Ulcer	Head	Squamous cell cancer	Immunosuppression		S	S	S	S	S	S	S	S		S	I	I		S	S	S	S	S	S	S	S	S	S	S	S	S	S	S	0	0-5	26	S	S	S	R
S.aureus_115	MSSA	19-65	Surgical wound	Foot	Diabetic foot	Diabetic foot		S	S	S	R	S	S	R	S		S	I	I		S	S	S	S		S	S	S	S	S	S	S	S	S	S	2	0-5	25	S	S	S	R
S.aureus_116	MSSA	>65	Ulcer	Leg	Vascular disease	Vascular disease		S	S	S	R	S	S	R	S		S	I	I		S	S	S	S	S	S	S	S	S	S	S	S	S	S	S	2	0-5	26	S	S	S	R
S.aureus_117	MSSA	0-18	Skin lesion	Generalized	Impetigo	Skin infection with dermatological disease		S	S	R	R	S	S	R	S		S	I	I		S	S	S	S	S	S	S	S	S	R	S	S	S	S	S	4	0-5	26	S	S	S	R
S.aureus_118	MSSA	>65	Skin lesion	Head	Squamous cell cancer	Immunosuppression		S	S	S	S	S	S	S	S		S	I	I		R	R	S	S	S	S	S	S	S	S	S	S	S	S	S	2	0-5	26	S	S	S	R
S.aureus_119	MSSA	19-65	Ulcer	Foot	Diabetic foot	Diabetic foot		S	S	S	R	S	S	R	S		S	R	I		R	R	S	S	S	R	S	S	S	S	S	S	S	S	S	6	6-10	26	S	S	S	R
S.aureus_120	MSSA	>65	Skin lesion	Leg	Traumatism	Skin infection w/o dermatological factors		S	S	S	R	S	S	R	S		S	I	I		S	S	S	S	S	S	S	S	S	S	S	S	S	S	S	2	0-5	26	S	S	S	R
S.aureus_121	MSSA	0-18	Skin lesion	Generalized	Impetigo	Skin infection with dermatological disease		S	S	S	R	S	S	R	S		S	I	I		R	R	S	S	S	S	S	S	S	R	S	S	S	S	S	5	0-5	26	S	S	S	R
S.aureus_122	MRSA	>65	Ulcer	Foot	Diabetic foot	Diabetic foot	S	R	S	R	R	R	R	R	R		S	R	R	R	R	R	S	S	S	S	S	S	S	S	S	R	S	S	S	13	11-15	28	S	S	S	R
S.aureus_123	MSSA	>65	Surgical wound	Trunk	Surgery	Surgical procedure		S	S	S	R	S	S	R	S		S	I	I		S	S	S	S	S	S	S	S	S	S	S	S	S	S	S	2	0-5	26	S	S	S	R
S.aureus_124	MSSA	19-65	Surgical wound	Arm	Traumatism	Skin infection w/o dermatological factors		S	S	S	S	S	S	S	S		S	I	I		R	R	S	S	S	S	S	S	S	S	S	S	S	S	S	2	0-5	26	S	S	S	R
S.aureus_125	MSSA	19-65	Ulcer	Leg	Vascular disease	Vascular disease		S	S	S	S	S	S	S	S		S	I	I		S	S	S	S	S	S	S	S	S	S	S	S	S	S	S	0	0-5	26	S	S	S	R
S.aureus_126	MSSA	0-18	Skin lesion	Head	Impetigo	Skin infection with dermatological disease		S	S	S	R	S	S	R	S		S	I	I		S	S	S	S	S	R	S	S	S	S	S	S	S	S	S	3	0-5	26	S	S	S	R
In bold are strains used to confirm the MBC value							S: susceptible
							I: susceptible, increased exposure
							R: resistant
