# Supplementary material for: Antimicrobial Activity and Potential of Olive Leaf Extract as a Topical Agent to Combat Staphylococcus aureus and MRSA Strains: An In Vitro Evaluation
Source: Pharmaceuticals (Basel). 2025 Sep 11;18(9):1358. doi: 10.3390/ph18091358 (PMC12472457; doi:10.3390/ph18091358)
Supplement: Supplementary file 1 [file pharmaceuticals-18-01358-s001.zip › Supplementary_files/Table_S2_phenolic profile of OLE.xlsx]

## Sheet: Olive leaf extract
	ng/ml of 25% OLE- ppb (parts per billion)
Eriocitrin	159.30
Gallocatechin gallate	nd
Hesperidin	nd
Isorhamnetin-3-o-glucoside	nd
Luteolin-7-o-glucoside	427547.09
p-Coumaric	43706.73
Phloretin	nd
Quercetagetin	nd
Rosmarinic acid	754.30
3,5 dicaffeoyl quinic acid	533.36
Arbutin	875.21
Caffeic acid	14028.88
Catechin	30.59
Chlorogenic acid	41191.79
Cyanidin chloride	nd
Cyanidin-3-glucoside chloride	nd
Daidzein	nd
Delphinidin-3-o-rutinoside chloride	nd
Ellagic acid	368.90
Epicatechin	16.92
Epicatechin gallate	40.24
Epigallocatechin gallate	nd
Eriodictyol	nd
Ferulic acid	9227.00
Fisetin	nd
Fumaric acid	nd
Galangin	nd
Gallic acid	60.76
Genistein	nd
Hydroxytyrosol	2999973.65
Hyperoside	nd
Ideain chloride	18.49
Kaempferol	nd
Keracyanin chloride	nd
Luteolin	936.16
Methylgallate	58.06
Myricetin	nd
Narcissoside	57.68
Naringin	89.20
Naringin dihydrochalcone	nd
Narirutin	263.54
Oleuropein	8272644.82
Orientin	203.24
o-salicylic acid	12633.34
Pelargonidin-3-rutinoside chloride	nd
Phloridzin	79.58
Procyanidin A2	20.08
Procyanidin B1	19.11
Procyanidin B2	21.98
Procyanidin C1	26.15
Protocatechuic acid	19299.02
p-salicylic acid	8.89
Quercetin	nd
Quercetin-3-o-glucopyranoside	143.79
Quercitrin	nd
Rutin	17527.66
Syringic acid	597.23
Tangeretin	nd
Taxifolin	55.67
Vanillic acid	3533.91
Vicenin II	29455.79
Vitexin	96.12
nd: not detectable
